# Supplementary material for: Removal of Hydrogen Sulfide from Swine-Waste Biogas on a Pilot Scale Using Immobilized Paracoccus versutus CM1
Source: Microorganisms. 2022 Oct 29;10(11):2148. doi: 10.3390/microorganisms10112148 (PMC9693040; doi:10.3390/microorganisms10112148)
Supplement: Supplementary file 1 [file microorganisms-10-02148-s001.zip]

Archive with 1 entries (1 files):
- microorganisms-1981999-supplementary.pdf
